# Supplementary material for: The WtmsDW Locus on Wheat Chromosome 2B Controls Major Natural Variation for Floret Sterility Responses to Heat Stress at Booting Stage
Source: Front Plant Sci. 2021 Mar 29;12:635397. doi: 10.3389/fpls.2021.635397 (PMC8040955; doi:10.3389/fpls.2021.635397)
Supplement: Supplementary file 1 [file Data_Sheet_1.xlsx]

## Sheet: Supplemental Figure 1
Supplemental Figure 1 Drysdale x Waagan DH mapping line information
Marker and trait scores for the 144 Drysdale x Waagan DH mapping lines (WW numbers) are shown
Markers only cover part of map in Figure 3
Line WW28450 (column CK) was inferred to be a deletion mutant from 104.24 Mb upwards based on 9K SNP marker calls
Marker scores are indicated: D (red) = Drysdale; W (green) = Waagan; NC = no call; AB = heterozygote
Grain numbers per spikelet values are BLUEs for per se (Control and Heat), and Tolerance Index, and refer to averages for all floret positions in main stem, average of treatments at 3 cm and 9 cm auricle distance
Per se values are coloured by conditional formatting, using a red (small) to green (large) scale
Tolerance effect values are conditionally formatted, red (negative values) and green (positive values)
The line containing the tolerance effect values is placed at the deduced map interval location for the WtmsDW tolerance locus
Genotype for Rht-B1 and Rht-D1 dwarfing genes, shown in the last row, are based scores of diagnostic markers for these genes
Marker/trait	Scoring method	in map, Figure 3?	Drysdale x Waagan cM position	Nucleotide position in IWGSC v1.0, Chinese Spring genome sequence	Drysdale	Waagan	WW28359	WW28375	WW28412_WW28426	WW28420	WW28456	WW28459	WW28460_WW28467	WW28461_WW28465	WW28470_WW28472	WW28491	WW28494_WW28509	WW28496	WW28513	WW28540_WW28542_WW28546	WW28541	WW28432	WW28435_WW28437_WW28442	WW28364	WW28376	WW28392	WW28396	WW28398	WW28399	WW28401	WW28415_WW28424_WW28429	WW28448_WW28457_WW28506	WW28474	WW28483_WW28484	WW28487_WW28495	WW28503_WW28508	WW28361	WW28402	WW28409	WW28446	WW28476	WW28479	WW28502	WW28505	WW28511	WW28514_WW28515	WW28545_WW28548	WW28433_WW28434_WW28436_WW28440	WW28438
wsnp_Ex_c40567_47599129	9k SNP		33.7154	28365942	D	W	D	D	D	D	D	D	D	D	D	D	D	D	D	D	D	D	D	D	D	D	D	D	D	D	D	D	D	D	D	D	D	D	D	D	D	D	D	D	D	D	D	D	D
wsnp_Ra_rep_c106119_89961852	9k SNP	yes	33.7154	28366639	D	W	D	D	D	D	D	D	D	D	D	D	D	D	D	D	D	D	D	D	D	D	D	D	D	D	D	D	D	D	D	D	D	D	D	D	D	D	D	D	D	D	D	D	D
wsnp_Ra_rep_c117300_96881829	9k SNP		33.7154	28367641	D	W	D	D	D	D	D	D	D	D	D	D	D	D	D	D	D	D	D	D	D	D	D	D	D	D	D	D	D	D	D	D	D	D	D	D	D	D	D	D	D	D	D	D	D
Ppd-B1	KASP	yes	74.2484	Unassigned	D	W	D	D	D	D	D	D	NC	D	D	D	D	D	D	D	D	D	D	D	D	D	D	D	D	D	D	D	D	D	D	D	D	D	D	D	D	D	D	D	D	D	D	D	D
wsnp_Ex_c5412_9565527	9k SNP	yes	76.5074	63292214	D	W	D	D	D	D	D	D	D	D	D	D	D	D	D	D	D	D	D	D	D	D	D	D	D	D	D	D	D	D	D	D	D	D	D	D	D	D	D	D	D	D	D	D	D
AHW_DW_001	KASP	yes	79.5185	71303063	D	W	D	D	D	D	D	D	D	D	D	D	D	D	D	D	D	D	D	D	D	D	D	D	D	D	D	D	D	D	D	D	D	D	D	D	D	D	D	D	D	D	D	D	D
wsnp_Ex_c6099_10674406	9k SNP		79.5185	72578208	D	W	D	D	D	D	D	D	D	D	D	D	D	D	D	D	D	D	D	D	D	D	D	D	D	D	D	D	D	D	D	D	D	D	D	D	D	D	D	D	D	D	D	D	D
wsnp_Ex_c6099_10674508	9k SNP		79.5185	72578271	D	W	D	D	D	D	D	D	D	D	D	D	D	D	D	D	D	D	D	D	D	D	D	D	D	D	D	D	D	D	D	D	D	D	D	D	D	D	D	D	D	D	D	D	D
wsnp_Ra_c8489_14382125	9k SNP		79.5185	72578571	D	W	D	D	D	D	D	D	D	D	D	D	D	D	D	D	D	D	D	D	D	D	D	D	D	D	D	D	D	D	D	D	D	D	D	D	D	D	D	D	D	D	D	D	D
wsnp_Ex_c7285_12506938	9k SNP		79.5185	72580210	D	W	D	D	D	D	D	D	D	D	D	D	D	D	D	D	D	D	D	D	D	D	D	D	D	D	D	D	D	D	D	D	D	D	D	D	D	D	D	D	D	D	D	D	D
wsnp_Ex_c66052_64232430	9k SNP		79.5185	73370910	D	W	D	D	D	D	D	D	D	D	D	D	D	D	D	D	D	D	D	D	D	D	D	D	D	D	D	D	D	D	D	D	D	D	D	D	D	D	D	D	D	D	D	D	D
wsnp_Ku_c44441_51721669	9k SNP		79.5185	74247359	D	W	D	D	D	D	D	D	D	D	D	D	D	D	D	D	D	D	D	D	D	D	D	D	D	D	D	D	D	D	D	D	D	D	D	D	D	D	D	D	D	D	D	D	D
wsnp_JD_c3732_4781170	9k SNP	yes	79.5185	75606606	D	W	D	D	D	D	D	D	D	D	D	D	D	D	D	D	D	D	D	D	D	D	D	D	D	D	D	D	D	D	D	D	D	D	D	D	D	D	D	D	D	D	D	D	D
wsnp_JD_c3732_4781170_KASP	KASP	yes	79.5185	75606669	D	W	D	D	D	D	D	D	D	D	D	D	D	D	D	D	D	D	D	D	D	D	D	D	D	D	D	D	D	D	D	D	D	D	D	D	D	D	D	D	D	D	D	D	D
wsnp_Ex_c10941_17776989	9k SNP		79.5185	75607860	D	W	D	D	D	D	D	D	D	D	D	D	D	D	D	D	D	D	D	D	D	D	D	D	D	D	D	D	D	D	D	D	D	D	D	D	D	D	D	D	D	D	D	D	D
wsnp_Ku_c31_62657	9k SNP		79.5185	75608076	D	W	D	D	D	D	D	D	D	D	D	D	D	D	D	D	D	D	D	D	D	D	D	D	D	D	D	D	D	D	D	D	D	D	D	D	D	D	D	D	D	D	D	D	D
wsnp_Ku_c34759_44069854	9k SNP		79.5185	75609480	D	W	D	D	D	D	D	D	D	D	D	D	D	D	D	D	D	D	D	D	D	D	D	D	D	D	D	D	D	D	D	D	D	D	D	D	D	D	D	D	D	D	D	D	D
wsnp_Ku_c23305_33210628	9k SNP		79.5185	76817633	D	W	D	D	D	D	D	D	D	D	D	D	D	D	D	D	D	D	D	D	D	D	D	D	D	D	D	D	D	D	D	D	D	D	D	D	D	D	D	D	D	D	D	D	D
wsnp_Ku_c23305_33210841	9k SNP		79.5185	76818180	D	W	D	D	D	D	D	D	D	D	D	D	D	D	D	D	D	D	D	D	D	D	D	D	D	D	D	D	D	D	D	D	D	D	D	D	D	D	D	D	D	D	D	D	D
Grain no. per spikelet tolerance effect	Trait						-0.501125	-0.2097	-0.26634	-0.136205	-0.272605	0.08067	-0.335875	-0.16796	-0.148305	-0.05575	-0.01466	-0.307655	0.2215	-0.49366	-0.325385	0.11536	-0.42594	0.095915	-0.529785	-0.109895	0.322455	-0.10612	0.000685	-0.27107	0.00297	-0.13676	-0.08854	-0.407365	-0.043465	-0.02074	-0.202285	-0.15901	-0.75484	-0.32535	-0.883905	0.156385	-0.25985	-0.43296	-0.23837	-0.26687	0.195405	-0.70148	0.067035
wsnp_RFL_Contig4483_5312236	9k SNP	yes	84.8013	95761909	D	W	D	D	D	D	D	D	D	D	D	D	D	D	D	D	D	D	D	D	D	D	D	D	D	D	D	D	D	D	D	D	D	D	D	D	D	D	D	D	D	D	D	D	D
wsnp_JD_c12687_12877994	9k SNP		84.8013	99759578	D	W	D	D	D	D	D	D	D	D	D	D	D	D	D	D	D	D	D	D	D	D	D	D	D	D	D	D	D	D	D	D	D	D	D	D	D	D	D	D	D	D	D	D	D
wsnp_Ex_c741_1456698	9k SNP		84.8013	99760873	D	W	D	D	D	D	D	D	D	D	D	D	D	D	D	D	D	D	D	D	D	D	D	D	D	D	D	D	D	D	D	D	D	D	D	D	D	D	D	D	D	D	D	D	D
AHW_DW_014	KASP	yes	84.8013	102421527	D	W	D	D	D	D	D	D	D	D	D	D	D	D	D	D	D	D	D	D	D	D	D	D	D	D	D	D	D	D	D	D	D	D	D	D	D	D	D	D	D	D	D	D	D
wsnp_Ex_c5239_9272511	9k SNP		84.8013	102977449	D	W	D	D	D	D	D	D	D	D	D	D	D	D	D	D	D	D	D	D	D	D	D	D	D	D	D	D	D	D	D	D	D	D	D	D	D	D	D	D	D	D	D	D	D
wsnp_Ex_c31262_40077397	9k SNP		84.8013	104235307	D	W	D	D	D	D	D	D	D	D	D	D	D	D	D	D	D	D	D	D	D	D	D	D	D	D	D	D	D	D	D	D	D	D	D	D	D	D	D	D	D	D	D	D	D
wsnp_JD_c4621_5757201	9k SNP		84.8013	104237313	D	W	D	D	D	D	D	D	D	D	D	D	D	D	D	D	D	D	D	D	D	D	D	D	D	D	D	D	D	D	D	D	D	D	D	D	D	D	D	D	D	D	D	D	D
wsnp_Ex_c27867_37030045	9k SNP		93.9237	148240342	D	W	D	D	D	D	D	D	D	D	D	D	D	D	D	D	D	D	D	D	D	D	D	D	D	D	D	D	D	D	D	D	D	D	D	D	D	D	D	D	D	D	D	D	D
wsnp_Ex_c27867_37030229	9k SNP		93.9237	148240526	D	W	D	D	D	D	D	D	D	D	D	D	D	D	D	D	D	D	D	D	D	D	D	D	D	D	D	D	D	D	D	D	D	D	D	D	D	D	D	D	D	D	D	D	D
wsnp_Ex_rep_c106004_90240692	9k SNP		93.9237	148403212	D	W	D	D	D	D	D	D	D	D	D	D	D	D	D	D	D	D	D	D	D	D	D	D	D	D	D	D	D	D	D	D	D	D	D	D	D	D	D	D	D	D	D	D	D
wsnp_Ex_c13351_21042379	9k SNP	yes	93.9237	150707667	D	W	D	D	D	D	D	D	D	D	D	D	D	D	D	D	D	D	D	D	D	D	D	D	D	D	D	D	D	D	D	D	D	D	D	D	D	D	D	D	D	D	D	D	D
wsnp_Ku_c13905_22034406	9k SNP		93.9237	153223658	D	W	D	D	D	D	D	D	D	D	D	D	D	D	D	D	D	D	D	D	D	D	D	D	D	D	D	D	D	D	D	D	D	D	D	D	D	D	D	D	D	D	D	D	D
wsnp_Ra_c16822_25566950	9k SNP		93.9237	153762019	D	W	D	D	D	D	D	D	D	D	D	D	D	D	D	D	D	D	D	D	D	D	D	D	D	D	D	D	D	D	D	D	D	D	D	D	D	D	D	D	D	D	D	D	D
wsnp_JD_c767_1143876	9k SNP		93.9237	157695044	D	W	D	D	D	D	D	D	D	D	D	D	D	D	D	D	D	D	D	D	D	D	D	D	D	D	D	D	D	D	D	D	D	D	D	D	D	D	D	D	D	D	D	D	D
wsnp_BE399688B_Ta_2_1	9k SNP		93.9237	158432110	D	W	D	D	D	D	D	D	D	D	D	D	D	D	D	D	D	D	D	D	D	D	D	D	D	D	D	D	D	D	D	D	D	D	D	D	D	D	D	D	D	D	D	D	D
wsnp_Ex_c9248_15372536	9k SNP		93.9237	158618830	D	W	D	D	D	D	D	D	D	D	D	D	D	D	D	D	D	D	D	D	D	D	D	D	D	D	D	D	D	D	D	D	D	D	D	D	D	D	D	D	D	D	D	D	D
wsnp_Ex_c45094_50985067	9k SNP		93.9237	158643685	D	W	D	D	D	D	D	D	D	D	D	D	D	D	D	D	D	D	D	D	D	D	D	D	D	D	D	D	D	D	D	D	D	D	D	D	D	D	D	D	D	D	D	D	D
wsnp_Ku_c15057_23554067	9k SNP		96.1809	164087742	D	W	D	D	D	D	D	D	D	D	D	D	D	D	D	D	D	D	D	D	D	D	D	D	D	D	D	D	D	D	D	D	D	D	D	D	D	D	D	D	D	D	D	D	D
wsnp_Ex_c22018_31193171	9k SNP		96.1809	164088549	D	W	D	D	D	D	D	D	D	D	D	D	D	D	D	D	D	D	D	D	D	D	D	D	D	D	D	D	D	D	D	D	D	D	D	D	D	D	D	D	D	D	D	D	D
wsnp_Ku_c15057_23553016	9k SNP		96.1809	164088877	D	W	D	D	D	D	D	D	D	D	D	D	D	D	D	D	D	D	D	D	D	D	D	D	D	D	D	D	D	D	D	D	D	D	D	D	D	D	D	D	D	D	D	D	D
wsnp_BE404601B_Ta_2_1	9k SNP		96.1809	164089225	D	W	D	D	D	D	D	D	D	D	D	D	D	D	D	D	D	D	D	D	D	D	D	D	D	D	D	D	D	D	D	D	D	D	D	D	D	D	D	D	D	D	D	D	D
wsnp_Ex_c22018_31192778	9k SNP		96.1809	164089243	D	W	D	D	D	D	D	D	D	D	D	D	D	D	D	D	D	D	D	D	D	D	D	D	D	D	D	D	D	D	D	D	D	D	D	D	D	D	D	D	D	D	D	D	D
wsnp_Ex_c944_1810245	9k SNP		96.1809	164424748	D	W	D	D	D	D	D	D	D	D	D	D	D	D	D	D	D	D	D	D	D	D	D	D	D	D	D	D	D	D	D	D	D	D	D	D	D	D	D	D	D	D	D	D	D
wsnp_Ku_c15336_23908130	9k SNP		96.1809	164938739	D	W	D	D	D	D	D	D	D	D	D	D	D	D	D	D	D	D	D	D	D	D	D	D	D	D	D	D	D	D	D	D	D	D	D	D	D	D	D	D	D	D	D	D	D
wsnp_Ex_c62844_62315607	9k SNP		96.1809	164939827	D	W	D	D	D	D	D	D	D	D	D	D	D	D	D	D	D	D	D	D	D	D	D	D	D	D	D	D	D	D	D	D	D	D	D	D	D	D	D	D	D	D	D	D	D
wsnp_JD_rep_c64505_41132927	9k SNP		96.1809	165111093	D	W	D	D	D	D	D	D	D	D	D	D	D	D	D	D	D	D	D	D	D	D	D	D	D	D	D	D	D	D	D	D	D	D	D	D	D	NC	D	D	D	D	D	D	D
wsnp_JD_c13359_13373795	9k SNP		96.1809	165115568	D	W	D	D	D	D	D	D	D	D	D	D	D	D	D	D	D	D	D	D	D	D	D	D	D	D	D	D	D	D	D	D	D	D	D	D	D	D	D	D	D	D	D	D	D
wsnp_JD_c2367_3220232	9k SNP		96.1809	165276082	D	W	D	D	D	D	D	D	D	D	D	D	D	D	D	D	D	D	D	D	D	D	D	D	D	D	D	D	D	D	D	D	D	D	D	D	D	D	D	D	D	D	D	D	D
wsnp_Ex_c3044_5620102	9k SNP		96.9328	166472340	D	W	D	D	D	D	D	D	D	D	D	D	D	D	D	D	D	D	D	D	D	D	D	D	D	D	D	D	D	D	D	D	D	D	D	D	D	D	D	D	D	D	D	D	D
Grain no. per spikelet Control	Trait						1.80882	1.87243	1.40599	2.1243	1.90866	2.07725	1.81265	1.92028	2.18996	2.07829	1.89946	1.8798	2.35818	2.16571	1.71914	1.81044	1.90139	2.20585	2.35442	2.22562	2.06864	2.12093	2.44627	2.43049	2.42658	2.37222	2.26894	2.13311	2.38058	2.21438	2.42462	2.03036	1.89905	2.08222	2.30585	2.49896	2.39538	2.22228	2.26227	2.32934	2.42313	2.25997	2.25265
Grain no. per spikelet Heat	Trait						0.599237	0.936297	0.545052	1.19047	0.899377	1.3736	0.767237	1.01236	1.22547	1.23792	1.15072	0.843622	1.71595	0.862722	0.710647	1.21689	0.740827	1.4811	0.961967	1.28946	1.6092	1.21813	1.55833	1.27525	1.54648	1.36776	1.34189	0.925627	1.46706	1.37055	1.33983	1.10028	0.410247	0.971137	0.573002	1.75183	1.26128	0.964007	1.18728	1.20689	1.73644	0.722512	1.48578
Rht-B1 Rht-D1 genotype							double dwarf	double dwarf	double dwarf	double dwarf	double dwarf	double dwarf	double dwarf	double dwarf	double dwarf	double dwarf	double dwarf	double dwarf	double dwarf	double dwarf	double dwarf	double dwarf	double dwarf	Rht-B1a RhtD1b semidwarf	Rht-B1a RhtD1b semidwarf	Rht-B1a RhtD1b semidwarf	Rht-B1a RhtD1b semidwarf	Rht-B1a RhtD1b semidwarf	Rht-B1a RhtD1b semidwarf	Rht-B1a RhtD1b semidwarf	Rht-B1a RhtD1b semidwarf	Rht-B1a RhtD1b semidwarf	Rht-B1a RhtD1b semidwarf	Rht-B1a RhtD1b semidwarf	Rht-B1a RhtD1b semidwarf	Rht-B1a RhtD1b semidwarf	Rht-B1b RhtD1a semidwarf	Rht-B1b RhtD1a semidwarf	Rht-B1b RhtD1a semidwarf	Rht-B1b RhtD1a semidwarf	Rht-B1b RhtD1a semidwarf	Rht-B1b RhtD1a semidwarf	Rht-B1b RhtD1a semidwarf	Rht-B1b RhtD1a semidwarf	Rht-B1b RhtD1a semidwarf	Rht-B1b RhtD1a semidwarf	Rht-B1b RhtD1a semidwarf	Rht-B1b RhtD1a semidwarf	Rht-B1b RhtD1a semidwarf
[truncated: 101 more columns]

## Sheet: Supplemental Table 1
Supplemental Table 1 KASP assays
Positions in wheat IWGSC v1.0, Chinese Spring reference genome sequence are shown (CS start to CS end)
FAM tail (allele X) and HEX tail (allele Y) are underlined
The KASP assay for Ppd-B1 was developed in David Laurie's laboratory, John Innes Centre (unpublished), and described here with permission. It is based on the A/G SNP in exon 3 described by Beales et al. (2007).
Marker name	CS start	CS end	Waagan allele	Allele X primer (5' to 3')	Allele Y primer (5' to 3')	Common primer (5' to 3')
Ppd-B1	unassigned contig		X	GAAGGTGACCAAGTTCATGCTGTTTCCAGTGATGTCGTCGCACA	GAAGGTCGGAGTCAACGGATTTCCAGTGATGTCGTCGCACG	TCAGCAGCACCATTTGACAGGCAA
AHW_DW_001	71303063	71303115	X	GAAGGTGACCAAGTTCATGCTGGGAAGACACCACCAGTGTTAC	GAAGGTCGGAGTCAACGGATTATGGGAAGACACCACCAGTGTTAT	ACAACAGTATGTATCTGGTAGTGAACCTT
wsnp_JD_c3732_4781170	75606669	75606722	Y	GAAGGTGACCAAGTTCATGCTCCATATAGGCAAAATCAATCTTGGA	GAAGGTCGGAGTCAACGGATTCCATATAGGCAAAATCAATCTTGGC	CTCCTCCGGCATTGGGTCTTTTTAA
AHW_DW_014	102421527	102421576	X	GAAGGTGACCAAGTTCATGCTCCTTGTGAAGAGCCATGTAAGACA	GAAGGTCGGAGTCAACGGATTCTTGTGAAGAGCCATGTAAGACG	CAAGGAGAGCTTGCTTGCAAGTGAA

## Sheet: Supplemental Table 2
Supplemental Table 2 QTL effects
Some QTL effects have two equally well associated adjacent markers; the cM position is the average of the two marker positions
Heading notes:
Trait: see Table 1 for trait definitions
High allele: W, Waagan; D, Drysdale. High allele for tolerance means high value in heat vs. control conditions, calculated using the Heat Tolerance Index
Blocks, heat treatment stage (AD), or comparison for tolerance comparison: For tillers, average auricle distance (AD) at time of heat treatment is indicated (1.6 cm when the main stem AD was 3 cm, and 6.5 cm when the main stem AD was 9 cm); For Tolerance, the comparison used to calculate the Heat Tolerance Index (heat vs. control) is shown.
LOD: Logarithm of the odds
R2: proportion of phenotypic variation explained
Locus	Linkage group	Position (cM)	Closestmarker(s)	Trait	Treatment or tolerance	High allele	Stem type	Blocks, heat treatment stage (AD), or comparison for tolerance calculation	LOD	R2	Additive effect
QTL1	1A1	66.15	wsnp_BE517729A_Ta_2_1	Ht.Mat	Control	W	Main stem	All blocks	2.252	0.32	1.296
QTL30	1A1	97.01	wsnp_JD_c20553_18260620/wsnp_Ku_rep_c109724_94227136	Day.Anth	Tolerance	W	Main stem	3 cm vs. All	3.478	10.017	0.16
QTL2	1A2	0	wsnp_Ku_c40759_48907151	GrNoSplt.1&2.Mid	Heat	D	Tiller	1.6 cm	3.2	5.858	0.134
QTL31	1B	26.24	wsnp_Ex_c14273_22230844	GrNoSplt.>2.Bot	Heat	D	Main stem	3 cm	2.444	3.457	0.026
QTL31	1B	26.24	wsnp_Ex_c14273_22230844	GrNoSplt.>2.Bot	Heat	D	Main stem	9 cm	5.366	11.349	0.051
QTL32	1B	53.21	wsnp_Ex_c33654_42106735/wsnp_Ku_c34980_44256215	AwnEm.PreH	Heat	D	Tiller	6.5 cm	3.328	35.957	0.722
QTL32	1B	66.1	wsnp_Ex_c58292_59652859	GrNoSplt.>2.Top	Tolerance	D	Tiller	1.6 cm vs. All	3.847	8.606	0.012
QTL33	1B	135.22	wsnp_CAP11_c2596_1325540	Day.Anth	Tolerance	D	Main stem	9 cm vs. All	3.505	8.896	0.736
QTL5.1	2A	70.54	wsnp_CAP12_c1269_649827	SpkL.Mat	Control	D	Main stem	All blocks	5.07	10.387	0.162
QTL5.1	2A	70.54	wsnp_CAP12_c1269_649827	SpkL.Mat	Heat	D	Main stem	9 cm	5.23	10.769	0.156
QTL5.1	2A	74.99	wsnp_Ex_c42720_49228237	GrNoSplt.>2.Bot	Control	W	Main stem	All blocks	4.256	7.17	0.046
QTL5.1	2A	77.95	wsnp_Ex_rep_c102538_87682273	GrNoSplt.>2.Mid	Control	W	Main stem	All blocks	3.941	7.907	0.047
QTL5.1	2A	74.99	wsnp_Ex_c42720_49228237	GrNoSplt.>2.Bot	Heat	W	Main stem	3 cm	4.204	6.855	0.036
QTL5.1	2A	74.99	wsnp_Ex_c42720_49228237	GrNoSplt.>2.Bot	Heat	W	Tiller	1.6 cm	4.768	10.119	0.037
QTL5.1	2A	74.99	wsnp_Ex_c42720_49228237	GrNoSplt.>2.Bot	Heat	W	Tiller	6.5 cm	4.677	10.25	0.04
QTL5.1	2A	77.95	wsnp_Ex_rep_c102538_87682273	GrNoSplt.>2.Mid	Heat	W	Main stem	3 cm	3.642	8.518	0.055
QTL5.2	2A	108.44	wsnp_Ex_c3808_6924802	AD.Mat	Heat	D	Main stem	3 cm	4.568	2.272	0.464
QTL5.2	2A	110.66	wsnp_RFL_Contig4779_5764326	Ht.Mat	Heat	D	Main stem	9 cm	6.426	0.907	1.775
QTL5.2	2A	93.58	wsnp_Ex_rep_c105158_89662129	UndvSplt.Spk	Tolerance	D	Tiller	1.6 cm vs. All	3.709	9.557	0.085
QTL5.2	2A	93.58	wsnp_Ex_rep_c105158_89662129	UndvSplt.Spk	Tolerance	D	Tiller	6.5 cm vs. All	3.523	9.027	0.143
QTL34	2A	146.98	wsnp_CAP11_c360_282889	Ht.Mat	Tolerance	D	Tiller	6.5 cm vs. All	3.914	10.18	0.2
QTL34	2A	160.16	wsnp_Ex_c10555_17235832	Ht.Mat	Tolerance	D	Main stem	3 cm vs. All	4.294	12.092	1.559
QTL35	2B1	26.05	wsnp_Ra_rep_c106119_89961852	Day.Anth	Control	D	Main stem	All blocks	3.674	7.923	1.339
QTL35	2B1	26.05	wsnp_Ra_rep_c106119_89961852	Day.Anth	Heat	D	Main stem	3 cm	3.885	8.67	1.456
QTL36 (WtmsDW)	2B1	54	wsnp_Ra_rep_c106119_89961852/Ppd-B1	AwnL.Mat	Control	D	Main stem	All blocks	4.373	9.649	0.179
QTL36 (WtmsDW)	2B1	54	wsnp_Ra_rep_c106119_89961852/Ppd-B1	AwnL.Mat	Heat	D	Main stem	3 cm	4.676	9.5	0.146
QTL36 (WtmsDW)	2B1	54	wsnp_Ra_rep_c106119_89961852/Ppd-B1	AwnL.Mat	Heat	D	Tiller	6.5 cm	3.508	10.318	0.155
QTL36 (WtmsDW)	2B1	54	wsnp_Ra_rep_c106119_89961852/Ppd-B1	AwnL.Mat	Heat	D	Main stem	9 cm	4.757	9.628	0.158
QTL36 (WtmsDW)	2B1	93.92	wsnp_Ex_c13351_21042379	GrNoSplt.1&2.Bot	Control	W	Main stem	All blocks	3.675	5.911	0.0485523
QTL36 (WtmsDW)	2B1	74.3	Ppd-B1	GrNoSplt.1&2.Mid	Control	W	Main stem	All blocks	6.173	19.242	0.038514
QTL36 (WtmsDW)	2B1	54	wsnp_Ra_rep_c106119_89961852/Ppd-B1	GrNoSplt.1&2.Bot	Heat	W	Main stem	3 cm	7.641	20.159	0.489
QTL36 (WtmsDW)	2B1	79.52	wsnp_JD_c3732_4781170	GrNoSplt.1&2.Bot	Heat	W	Tiller	1.6 cm	6.256	9.801	0.146103
QTL36 (WtmsDW)	2B1	79.52	wsnp_JD_c3732_4781170	GrNoSplt.1&2.Bot	Heat	W	Tiller	6.5 cm	9.814	20.215	0.283665
QTL36 (WtmsDW)	2B1	79.52	wsnp_JD_c3732_4781170	GrNoSplt.1&2.Bot	Heat	W	Main stem	9 cm	19.991	44.528	0.387471
QTL36 (WtmsDW)	2B1	74.3	Ppd-B1	GrNoSplt.1&2.Mid	Heat	W	Tiller	1.6 cm	5.702	15.315	0.216
QTL36 (WtmsDW)	2B1	79.52	wsnp_JD_c3732_4781170	GrNoSplt.1&2.Mid	Heat	W	Main stem	9 cm	12.22	29.507	0.275456
QTL36 (WtmsDW)	2B1	79.52	wsnp_JD_c3732_4781170	GrNoSplt.1&2.Mid	Heat	W	Tiller	6.5 cm	10.107	26.348	0.295
QTL36 (WtmsDW)	2B1	79.52	wsnp_JD_c3732_4781170	GrNoSplt.1&2.Mid	Heat	W	Main stem	3 cm	12.611	32.151	0.303533
QTL36 (WtmsDW)	2B1	79.52	wsnp_JD_c3732_4781170	GrNoSplt.1&2.Top	Heat	W	Main stem	3 cm	9.213	24.169	0.191
QTL36 (WtmsDW)	2B1	79.52	wsnp_JD_c3732_4781170	GrNoSplt.1&2.Top	Heat	W	Main stem	9 cm	11.54	26.294	0.215
QTL36 (WtmsDW)	2B1	79.52	wsnp_JD_c3732_4781170	GrNoSplt.1&2.Top	Heat	W	Tiller	6.5 cm	7.066	18.699	0.225278
QTL36 (WtmsDW)	2B1	54	wsnp_Ra_rep_c106119_89961852/Ppd-B1	GrNoSplt.>2.Bot	Heat	W	Main stem	9 cm	5.496	18.01	0.064
QTL36 (WtmsDW)	2B1	79.52	wsnp_JD_c3732_4781170	GrNoSplt.>2.Mid	Heat	W	Main stem	9 cm	6.621	17.526	0.075
QTL36 (WtmsDW)	2B1	79.52	wsnp_JD_c3732_4781170	GrNoSplt.>2.Top	Heat	W	Tiller	6.5 cm	9.24	21.375	0.0431
QTL36 (WtmsDW)	2B1	79.52	wsnp_JD_c3732_4781170	GrNoSplt.>2.Top	Heat	W	Main stem	9 cm	4.147	9.846	0.042
QTL36 (WtmsDW)	2B1	79.52	wsnp_JD_c3732_4781170	GrNoSplt.1&2.Bot	Tolerance	W	Tiller	6.5 cm vs. All	8.951	20.973	0.25454
QTL36 (WtmsDW)	2B1	79.52	wsnp_JD_c3732_4781170	GrNoSplt.1&2.Bot	Tolerance	W	Main stem	9 cm vs. All	17.741	42.738	0.372262
QTL36 (WtmsDW)	2B1	84.8	wsnp_RFL_Contig4483_5312236	GrNoSplt.1&2.Bot	Tolerance	W	Main stem	3 cm vs. All	9.52	24.769	0.184843
QTL36 (WtmsDW)	2B1	79.52	wsnp_JD_c3732_4781170	GrNoSplt.1&2.Mid	Tolerance	W	Main stem	9 cm vs. All	10.075	24.88	0.260116
QTL36 (WtmsDW)	2B1	79.52	wsnp_JD_c3732_4781170	GrNoSplt.1&2.Mid	Tolerance	W	Tiller	6.5 cm vs. All	7.685	20.309	0.269
QTL36 (WtmsDW)	2B1	79.52	wsnp_JD_c3732_4781170	GrNoSplt.1&2.Mid	Tolerance	W	Main stem	3 cm vs. All	12.192	31.211	0.2873
QTL36 (WtmsDW)	2B1	84.8	wsnp_RFL_Contig4483_5312236	GrNoSplt.1&2.Mid	Tolerance	W	Tiller	1.6 cm vs. All	3.651	9.355	0.156
QTL36 (WtmsDW)	2B1	79.52	wsnp_JD_c3732_4781170	GrNoSplt.1&2.Top	Tolerance	W	Main stem	3 cm vs. All	9.962	25.998	0.192
QTL36 (WtmsDW)	2B1	79.52	wsnp_JD_c3732_4781170	GrNoSplt.1&2.Top	Tolerance	W	Main stem	9 cm vs. All	11.661	25.108	0.218
QTL36 (WtmsDW)	2B1	79.52	wsnp_JD_c3732_4781170	GrNoSplt.1&2.Top	Tolerance	W	Tiller	6.5 cm vs. All	7.036	18.62	0.22321
QTL36 (WtmsDW)	2B1	84.8	wsnp_RFL_Contig4483_5312236	GrNoSplt.1&2.Top	Tolerance	W	Tiller	1.6 cm vs. All	3.578	9.095	0.0410999
QTL36 (WtmsDW)	2B1	74.3	Ppd-B1	GrNoSplt.>2.Bot	Tolerance	W	Main stem	3 cm vs. All	5.145	18.028	0.007
QTL36 (WtmsDW)	2B1	74.3	Ppd-B1	GrNoSplt.>2.Bot	Tolerance	W	Main stem	9 cm vs. All	5.167	18.11	0.047
QTL36 (WtmsDW)	2B1	79.52	wsnp_JD_c3732_4781170	GrNoSplt.>2.Mid	Tolerance	W	Tiller	6.5 cm vs. All	4.006	10.36	0.035
QTL36 (WtmsDW)	2B1	79.52	wsnp_JD_c3732_4781170	GrNoSplt.>2.Mid	Tolerance	W	Main stem	9 cm vs. All	8.878	23.336	0.075
QTL36 (WtmsDW)	2B1	79.52	wsnp_JD_c3732_4781170	GrNoSplt.>2.Top	Tolerance	W	Tiller	1.6 cm vs. All	5.65	13.789	0.0152
QTL36 (WtmsDW)	2B1	79.52	wsnp_JD_c3732_4781170	GrNoSplt.>2.Top	Tolerance	W	Tiller	6.5 cm vs. All	11.897	30.542	0.0399
QTL36 (WtmsDW)	2B1	79.52	wsnp_JD_c3732_4781170	GrNoSplt.>2.Top	Tolerance	W	Main stem	9 cm vs. All	4.393	11.448	0.045
QTL8	2D3	3.6	wsnp_JD_c5919_7081809	Ht.Mat	Heat	D	Main stem	9 cm	5.333	0.759	1.624
QTL37	2D3	30.8	wsnp_Ex_c456_896962	NoSplt.Spk	Control	W	Tiller	Block 2&4	3.554	6.476	0.556
QTL9	2D4	7.58	wsnp_Ra_c4712_8489753	SpkL.Mat	Control	D	Tiller	All blocks	4.892	12.814	0.143
QTL9	2D4	13.58	wsnp_RFL_Contig3286_3338919/wsnp_Ku_c30494_40319867	SpkL.Mat	Control	D	Main stem	All blocks	5.293	12.206	0.176
QTL9	2D4	7.58	wsnp_Ra_c4712_8489753	SpkL.Mat	Heat	D	Tiller	6.5 cm	4.892	12.814	0.157
QTL9	2D4	7.58	wsnp_Ra_c4712_8489753	SpkL.Mat	Heat	D	Tiller	1.6 cm	5.335	14.033	0.164
QTL9	2D4	13.58	wsnp_RFL_Contig3286_3338919/wsnp_Ku_c30494_40319867	SpkL.Mat	Heat	D	Main stem	9 cm	5.348	12.341	0.167
QTL9	2D4	18.84	wsnp_Ku_c30494_40319867	SpkL.Mat	Heat	D	Main stem	3 cm	3.193	7.11	0.141
QTL9	2D4	7.58	wsnp_Ra_c4712_8489753	SpkL.Mat	Tolerance	D	Tiller	1.6 cm vs. All	3.614	9.24	0.011
QTL10	3A2	15.26	wsnp_Ex_c4069_7354375	Ht.Mat	Control	D	Main stem	All blocks	5.844	1.028	2.322
QTL10	3A2	31.14	wsnp_Ex_c29742_38738725	NoSplt.Spk	Control	D	Tiller	Block 1&3	4.362	7.919	0.615
QTL10	3A2	15.26	wsnp_Ex_c4069_7354375	Ht.Mat	Heat	D	Main stem	3 cm	5.751	1.045	1.943
QTL10	3A2	23.23	wsnp_Ex_c24432_33676448	Ht.Mat	Heat	D	Main stem	9 cm	8.121	1.183	2.027
QTL11	3B1	18.88	wsnp_BE497169B_Ta_2_1/wsnp_Ku_c3817_7009093	SpkL.Mat	Control	W	Main stem	All blocks	3.703	10.377	0.162
QTL11	3B1	18.88	wsnp_BE497169B_Ta_2_1/wsnp_Ku_c3817_7009093	SpkL.Mat	Heat	W	Main stem	9 cm	3.465	9.558	0.147
QTL11	3B1	18.88	wsnp_BE497169B_Ta_2_1/wsnp_Ku_c3817_7009093	SpkL.Mat	Heat	W	Main stem	3 cm	3.545	11.68	0.181
QTL38	3B1	46.37	wsnp_Ex_c44375_50444756	GrNoSplt.>2.Top	Heat	W	Main stem	9 cm	3.747	8.492	0.039
QTL39	3B2	96.32	wsnp_Ex_rep_c101457_86818160	Ht.Mat	Control	W	Main stem	All blocks	3.066	0.506	1.63
QTL39	3B2	96.32	wsnp_Ex_rep_c101457_86818160	Ht.Mat	Heat	W	Main stem	9 cm	4.338	0.592	1.433
QTL39	3B2	96.32	wsnp_Ex_rep_c101457_86818160	Ht.Mat	Heat	W	Main stem	3 cm	3.307	0.572	1.437
QTL39	3B2	80.92	wsnp_Ex_c9594_15882022	GrNoSplt.1&2.Bot	Tolerance	W	Tiller	1.6 cm vs. All	4.069	10.649	0.129528
QTL39	3B2	105.86	wsnp_Ex_rep_c101457_86818160	GrNoSplt.1&2.Bot	Tolerance	W	Tiller	6.5 cm vs. All	5.032	14.461	0.114178
QTL15	4A2	41.55	wsnp_Ex_rep_c68569_67411985	AD.Mat	Control	W	Main stem	All blocks	4.269	1.519	0.578
QTL15	4A2	41.55	wsnp_Ex_rep_c68569_67411985	AD.Mat	Control	W	Tiller	All blocks	4.09	2.088	3.333
QTL15	4A2	41.55	wsnp_Ex_rep_c68569_67411985	Ht.Mat	Control	W	Main stem	All blocks	5.857	1.049	2.345
QTL15	4A2	41.55	wsnp_Ex_rep_c68569_67411985	Ht.Mat	Control	W	Tiller	All blocks	4.09	2.088	3.333
QTL15	4A2	39.39	wsnp_Ex_c829_1621908	AD.Mat	Heat	W	Main stem	3 cm	4.117	2.022	0.438
QTL15	4A2	41.55	wsnp_Ex_rep_c68569_67411985	AD.Mat	Heat	W	Main stem	9 cm	4.269	1.519	0.335
QTL15	4A2	41.55	wsnp_Ex_rep_c68569_67411985	AD.Mat	Heat	W	Tiller	6.5 cm	4.094	2.068	2.638
QTL15	4A2	41.55	wsnp_Ex_rep_c68569_67411985	AD.Mat	Heat	W	Tiller	1.6 cm	4.09	2.088	2.808
QTL15	4A2	41.55	wsnp_Ex_rep_c68569_67411985	Ht.Mat	Heat	W	Main stem	3 cm	5.832	1.081	1.976
QTL15	4A2	41.55	wsnp_Ex_rep_c68569_67411985	Ht.Mat	Heat	W	Main stem	9 cm	7.728	1.148	1.996
QTL15	4A2	41.55	wsnp_Ex_rep_c68569_67411985	Ht.Mat	Heat	W	Tiller	6.5 cm	4.094	2.068	2.638
QTL15	4A2	41.55	wsnp_Ex_rep_c68569_67411985	Ht.Mat	Heat	W	Tiller	1.6 cm	4.09	2.088	2.808
QTL15	4A2	41.55	wsnp_Ex_rep_c68569_67411985	AD.Mat	Tolerance	D	Main stem	9 cm vs. All	4.267	1.518	0.01
QTL15	4A2	41.55	wsnp_Ex_rep_c68569_67411985	AD.Mat	Tolerance	D	Tiller	1.6 cm vs. All	4.09	2.088	0.01
QTL15	4A2	41.55	wsnp_Ex_rep_c68569_67411985	Ht.Mat	Tolerance	D	Tiller	1.6 cm vs. All	4.09	2.088	0.01
QTL16	4B	33.3	wsnp_Ex_rep_c73742_71687509	NoSplt.Spk	Control	W	Main stem	Block 1&3	3.939	8.885	0.708
QTL16	4B	38.53	wsnp_Ex_rep_c73742_71687509/wsnp_Ex_c30695_39579408	Day.AD	Heat	W	Main stem	9 cm	1.962	3.705	0.971
QTL16	4B	38.53	wsnp_Ex_rep_c73742_71687509/wsnp_Ex_c30695_39579408	Day.Anth	Heat	W	Main stem	3 cm	3.176	7.836	1.661
QTL16	4B	38.53	wsnp_Ex_rep_c73742_71687509/wsnp_Ex_c30695_39579408	NoSplt.Spk	Heat	W	Main stem	9 cm	3.985	7.977	0.619
QTL16	4B	49.04	wsnp_Ex_c30695_39579408/wsnp_CAP7_c1723_854530	NoSplt.Spk	Heat	W	Main stem	3 cm	2.974	6.703	0.614
QTL17 (Rht-B1)	4B	83.9	Rht-B1	AD.Mat	Control	D	Tiller	All blocks	31.304	42.991	3.051
QTL17 (Rht-B1)	4B	83.9	Rht-B1	AD.Mat	Control	D	Main stem	All blocks	47.019	44.507	3.129
QTL17 (Rht-B1)	4B	77.72	wsnp_Ex_c18433_27269748/Rht-B1	Day.AD	Control	W	Main stem	Block 1&3	4.235	7.899	1.356
QTL17 (Rht-B1)	4B	77.72	wsnp_Ex_c18433_27269748/Rht-B1	Day.AD	Control	W	Main stem	Block 2&4	4.444	8.246	1.401
QTL17 (Rht-B1)	4B	83.9	Rht-B1	Day.ADtoAnth	Control	D	Main stem	Block 2&4	10.757	23.481	0.513
QTL17 (Rht-B1)	4B	83.9	Rht-B1	Ht.Mat	Control	D	Tiller	All blocks	37.45	41.169	14.801
QTL17 (Rht-B1)	4B	83.9	Rht-B1	Ht.Mat	Control	D	Main stem	All blocks	64.95	42.305	14.898
QTL17 (Rht-B1)	4B	83.9	Rht-B1	UndvSplt.Spk	Control	W	Tiller	All blocks	10.671	19.133	0.681
QTL17 (Rht-B1)	4B	83.9	Rht-B1	UndvSplt.Spk	Control	W	Main stem	All blocks	16.891	26.341	0.92
QTL17 (Rht-B1)	4B	62.94	wsnp_CAP7_c1723_854530/wsnp_Ex_c18433_27269748	Day.AD	Heat	W	Main stem	3 cm	3.919	8.148	1.409
QTL17 (Rht-B1)	4B	83.9	Rht-B1	Day.ADtoAnth	Heat	D	Main stem	9 cm	10.617	23.271	0.507
QTL17 (Rht-B1)	4B	83.9	Rht-B1	AD.Mat	Heat	D	Tiller	6.5 cm	27.76	40.392	1.775
QTL17 (Rht-B1)	4B	83.9	Rht-B1	AD.Mat	Heat	D	Main stem	9 cm	47.019	44.507	1.816
QTL17 (Rht-B1)	4B	83.9	Rht-B1	AD.Mat	Heat	D	Main stem	3 cm	38.052	40.666	1.963
QTL17 (Rht-B1)	4B	83.9	Rht-B1	AD.Mat	Heat	D	Tiller	1.6 cm	27.355	40.645	2.249
QTL17 (Rht-B1)	4B	83.9	Rht-B1	Ht.Mat	Heat	D	Tiller	6.5 cm	37.568	40.942	11.741
QTL17 (Rht-B1)	4B	83.9	Rht-B1	Ht.Mat	Heat	D	Main stem	9 cm	70.839	42.263	12.115
QTL17 (Rht-B1)	4B	83.9	Rht-B1	Ht.Mat	Heat	D	Main stem	3 cm	64.072	41.929	12.303
QTL17 (Rht-B1)	4B	83.9	Rht-B1	Ht.Mat	Heat	D	Tiller	1.6 cm	37.45	41.169	12.467
QTL17 (Rht-B1)	4B	83.9	Rht-B1	UndvSplt.Spk	Heat	W	Main stem	3 cm	16.891	26.341	0.508
QTL17 (Rht-B1)	4B	83.9	Rht-B1	UndvSplt.Spk	Heat	W	Tiller	1.6 cm	14.181	25.3	0.552
QTL17 (Rht-B1)	4B	83.9	Rht-B1	UndvSplt.Spk	Heat	W	Tiller	6.5 cm	13.232	23.737	0.657
QTL17 (Rht-B1)	4B	83.9	Rht-B1	UndvSplt.Spk	Heat	W	Main stem	9 cm	16.891	26.341	0.839
QTL17 (Rht-B1)	4B	83.9	Rht-B1	AD.Mat	Tolerance	W	Main stem	9 cm vs. All	47.009	44.509	0.01
QTL17 (Rht-B1)	4B	83.9	Rht-B1	Ht.Mat	Tolerance	W	Tiller	1.6 cm vs. All	37.451	41.17	0.01
QTL17 (Rht-B1)	4B	83.9	Rht-B1	UndvSplt.Spk	Tolerance	D	Main stem	3 cm vs. All	16.89	26.344	0.01
QTL17 (Rht-B1)	4B	83.9	Rht-B1	UndvSplt.Spk	Tolerance	D	Main stem	9 cm vs. All	16.884	26.333	0.01
QTL17 (Rht-B1)	4B	77.72	wsnp_Ex_c18433_27269748/Rht-B1	GrNoSplt.1&2.Bot	Control	D	Main stem	All blocks	11.772	26.672	0.112289
QTL17 (Rht-B1)	4B	77.72	wsnp_Ex_c18433_27269748/Rht-B1	GrNoSplt.1&2.Bot	Control	D	Tiller	All blocks	12.06	29.892	0.133708
QTL17 (Rht-B1)	4B	77.72	wsnp_Ex_c18433_27269748/Rht-B1	GrNoSplt.1&2.Mid	Control	D	Tiller	All blocks	4.848	13.048	0.102
QTL17 (Rht-B1)	4B	71.55	wsnp_Ex_c18433_27269748	GrNoSplt.1&2.Top	Control	D	Tiller	All blocks	3.965	9.422	0.0893859
QTL17 (Rht-B1)	4B	77.72	wsnp_Ex_c18433_27269748/Rht-B1	GrNoSplt.>2.Bot	Control	D	Main stem	All blocks	2.772	5.576	0.04
QTL17 (Rht-B1)	4B	71.55	wsnp_Ex_c18433_27269748	GrNoSplt.>2.Mid	Control	D	Main stem	All blocks	1.941	3.881	0.033
QTL17 (Rht-B1)	4B	77.72	wsnp_Ex_c18433_27269748/Rht-B1	GrNoSplt.>2.Top	Control	D	Tiller	All blocks	7.684	18.131	0.0431
QTL17 (Rht-B1)	4B	71.55	wsnp_Ex_c18433_27269748	GrNoSplt.1&2.Bot	Heat	D	Tiller	6.5 cm	8.312	17.354	0.170883
QTL17 (Rht-B1)	4B	77.72	wsnp_Ex_c18433_27269748/Rht-B1	GrNoSplt.1&2.Bot	Heat	D	Main stem	3 cm	10.99	24.09	0.207605
QTL17 (Rht-B1)	4B	77.72	wsnp_Ex_c18433_27269748/Rht-B1	GrNoSplt.1&2.Bot	Heat	D	Tiller	1.6 cm	12.915	27.241	0.262179
QTL17 (Rht-B1)	4B	77.72	wsnp_Ex_c18433_27269748/Rht-B1	GrNoSplt.1&2.Mid	Heat	D	Tiller	1.6 cm	7.353	17.916	0.234
QTL17 (Rht-B1)	4B	71.55	wsnp_Ex_c18433_27269748	GrNoSplt.1&2.Top	Heat	D	Tiller	1.6 cm	4.443	12.218	0.161499
QTL17 (Rht-B1)	4B	77.72	wsnp_Ex_c18433_27269748/Rht-B1	GrNoSplt.>2.Bot	Heat	D	Main stem	3 cm	1.934	3.593	0.026
QTL17 (Rht-B1)	4B	71.55	wsnp_Ex_c18433_27269748	GrNoSplt.>2.Mid	Heat	D	Main stem	3 cm	3.617	8.934	0.056
QTL17 (Rht-B1)	4B	71.55	wsnp_Ex_c18433_27269748	GrNoSplt.>2.Top	Heat	D	Tiller	6.5 cm	6.126	13.651	0.0344
QTL17 (Rht-B1)	4B	77.72	wsnp_Ex_c18433_27269748/Rht-B1	GrNoSplt.>2.Top	Heat	D	Tiller	1.6 cm	8.9	22.811	0.0454
QTL18	4B	141.25	wsnp_BE403378B_Ta_2_1	AD.Mat	Control	D	Main stem	All blocks	4.85	1.816	0.632
QTL18	4B	135.47	wsnp_Ex_c4148_7495656	Day.AD	Control	W	Main stem	Block 1&3	15.434	33.431	2.789
QTL18	4B	135.47	wsnp_Ex_c4148_7495656	Day.AD	Control	W	Main stem	Block 2&4	15.722	33.744	2.833
QTL18	4B	135.47	wsnp_Ex_c4148_7495656	Day.Anth	Control	W	Main stem	All blocks	15.543	35.341	2.828
QTL18	4B	127.49	wsnp_Ku_c11570_18860306	NoSplt.Spk	Control	W	Tiller	Block 1&3	12.64	28.866	1.174
QTL18	4B	127.49	wsnp_Ku_c11570_18860306	NoSplt.Spk	Control	W	Tiller	Block 2&4	12.581	29.591	1.189
QTL18	4B	135.47	wsnp_Ex_c4148_7495656	NoSplt.Spk	Control	W	Main stem	Block 1&3	11.504	26.192	1.216
QTL18	4B	135.47	wsnp_Ex_c4148_7495656	NoSplt.Spk	Control	W	Main stem	Block 2&4	13.46	33.196	1.343
QTL18	4B	127.49	wsnp_Ku_c11570_18860306	UndvSplt.Spk	Control	W	Tiller	All blocks	6.945	11.52	0.528
QTL18	4B	135.47	wsnp_Ex_c4148_7495656	UndvSplt.Spk	Control	W	Main stem	All blocks	8.714	11.576	0.61
QTL18	4B	127.49	wsnp_Ku_c11570_18860306	Day.AD	Heat	W	Main stem	9 cm	14.945	34.989	2.985
QTL18	4B	135.47	wsnp_Ex_c4148_7495656	Day.AD	Heat	W	Main stem	3 cm	14.77	32.539	2.816
QTL18	4B	135.47	wsnp_Ex_c4148_7495656	Day.Anth	Heat	W	Main stem	3 cm	14.664	33.468	2.86
QTL18	4B	135.47	wsnp_Ex_c4148_7495656	Day.Anth	Heat	W	Main stem	9 cm	14.862	36.106	2.864
QTL18	4B	141.25	wsnp_BE403378B_Ta_2_1	AD.Mat	Heat	D	Main stem	9 cm	4.85	1.816	0.367
QTL18	4B	135.47	wsnp_Ex_c4148_7495656	UndvSplt.Spk	Heat	W	Main stem	3 cm	8.714	11.576	0.337
QTL18	4B	135.47	wsnp_Ex_c4148_7495656	UndvSplt.Spk	Heat	W	Tiller	1.6 cm	9.032	14.118	0.412
QTL18	4B	135.47	wsnp_Ex_c4148_7495656	UndvSplt.Spk	Heat	W	Tiller	6.5 cm	8.991	14.412	0.512
QTL18	4B	135.47	wsnp_Ex_c4148_7495656	UndvSplt.Spk	Heat	W	Main stem	9 cm	8.714	11.576	0.556
QTL18	4B	127.49	wsnp_Ku_c11570_18860306	NoSplt.Spk	Heat	W	Main stem	3 cm	8.993	21.879	1.11
QTL18	4B	135.47	wsnp_Ex_c4148_7495656	NoSplt.Spk	Heat	W	Tiller	1.6 cm	8.989	23.039	1.235
QTL18	4B	135.47	wsnp_Ex_c4148_7495656	NoSplt.Spk	Heat	W	Tiller	6.5 cm	12.859	31.91	1.286
QTL18	4B	135.47	wsnp_Ex_c4148_7495656	NoSplt.Spk	Heat	W	Main stem	9 cm	16.392	35.555	1.308
QTL18	4B	141.25	wsnp_BE403378B_Ta_2_1	AD.Mat	Tolerance	W	Main stem	9 cm vs. All	4.853	1.818	0.01
QTL18	4B	135.47	wsnp_Ex_c4148_7495656	UndvSplt.Spk	Tolerance	D	Main stem	3 cm vs. All	8.708	11.567	0.01
QTL18	4B	135.47	wsnp_Ex_c4148_7495656	UndvSplt.Spk	Tolerance	D	Main stem	9 cm vs. All	8.714	11.579	0.01
QTL18	4B	127.49	wsnp_Ku_c11570_18860306	GrNoSplt.1&2.Mid	Control	D	Tiller	All blocks	4.292	9.317	0.0444078
QTL18	4B	127.49	wsnp_Ku_c11570_18860306	GrNoSplt.1&2.Mid	Control	D	Main stem	All blocks	5.997	13.586	0.085358
QTL18	4B	127.49	wsnp_Ku_c11570_18860306	GrNoSplt.>2.Bot	Control	D	Main stem	All blocks	8.012	17.291	0.071
QTL18	4B	127.49	wsnp_Ku_c11570_18860306	GrNoSplt.>2.Bot	Control	D	Tiller	All blocks	7.476	19.256	0.071
QTL18	4B	127.49	wsnp_Ku_c11570_18860306	GrNoSplt.>2.Mid	Control	D	Main stem	All blocks	3.943	8.587	0.049
QTL18	4B	127.49	wsnp_Ku_c11570_18860306	GrNoSplt.1&2.Mid	Heat	D	Tiller	1.6 cm	4.292	9.317	0.0473787
QTL18	4B	127.49	wsnp_Ku_c11570_18860306	GrNoSplt.>2.Bot	Heat	D	Tiller	6.5 cm	7.918	18.944	0.054
QTL18	4B	127.49	wsnp_Ku_c11570_18860306	GrNoSplt.>2.Bot	Heat	D	Tiller	1.6 cm	9.13	21.767	0.055
QTL18	4B	127.49	wsnp_Ku_c11570_18860306	GrNoSplt.>2.Bot	Heat	D	Main stem	3 cm	8.245	17.358	0.057
QTL18	4B	141.25	wsnp_BE403378B_Ta_2_1	GrNoSplt.>2.Bot	Heat	D	Main stem	9 cm	5.323	11.333	0.051
QTL18	4B	127.49	wsnp_Ku_c11570_18860306	GrNoSplt.1&2.Mid	Tolerance	D	Tiller	1.6 cm vs. All	4.278	9.349	0.0089876
QTL19 (Rht-D1)	4D	0	Rht-D1	AD.Mat	Control	W	Tiller	All blocks	29.444	38.802	2.899
QTL19 (Rht-D1)	4D	0	Rht-D1	AD.Mat	Control	W	Main stem	All blocks	46.054	41.952	3.038
QTL19 (Rht-D1)	4D	7.95	wsnp_Ex_rep_c107564_91144523	Day.ADtoAnth	Control	W	Main stem	Block 2&4	9.256	19.321	0.465
QTL19 (Rht-D1)	4D	0	Rht-D1	Ht.Mat	Control	W	Tiller	All blocks	39.294	44.846	15.448
QTL19 (Rht-D1)	4D	0	Rht-D1	Ht.Mat	Control	W	Main stem	All blocks	69.996	51.305	16.406
QTL19 (Rht-D1)	4D	0	Rht-D1	UndvSplt.Spk	Control	D	Tiller	All blocks	7.073	9.64	0.483
QTL19 (Rht-D1)	4D	0	Rht-D1	UndvSplt.Spk	Control	D	Main stem	All blocks	10.546	13.425	0.657
QTL19 (Rht-D1)	4D	7.95	wsnp_Ex_rep_c107564_91144523	Day.ADtoAnth	Heat	W	Main stem	9 cm	9.09	19.033	0.458
QTL19 (Rht-D1)	4D	0	Rht-D1	AD.Mat	Heat	W	Tiller	6.5 cm	26.578	37.616	1.713
QTL19 (Rht-D1)	4D	0	Rht-D1	AD.Mat	Heat	W	Main stem	9 cm	46.054	41.952	1.763
QTL19 (Rht-D1)	4D	0	Rht-D1	AD.Mat	Heat	W	Main stem	3 cm	36.138	36.64	1.863
QTL19 (Rht-D1)	4D	0	Rht-D1	AD.Mat	Heat	W	Tiller	1.6 cm	25.533	36.435	2.13
QTL19 (Rht-D1)	4D	0	Rht-D1	Ht.Mat	Heat	W	Tiller	6.5 cm	39.759	45.306	12.351
QTL19 (Rht-D1)	4D	0	Rht-D1	Ht.Mat	Heat	W	Tiller	1.6 cm	39.294	44.846	13.012
QTL19 (Rht-D1)	4D	0	Rht-D1	Ht.Mat	Heat	W	Main stem	9 cm	76.9	51.699	13.399
QTL19 (Rht-D1)	4D	0	Rht-D1	Ht.Mat	Heat	W	Main stem	3 cm	69.235	51.064	13.578
QTL19 (Rht-D1)	4D	0	Rht-D1	UndvSplt.Spk	Heat	D	Main stem	3 cm	10.546	13.425	0.363
QTL19 (Rht-D1)	4D	0	Rht-D1	UndvSplt.Spk	Heat	D	Tiller	1.6 cm	8.308	12.114	0.382
QTL19 (Rht-D1)	4D	0	Rht-D1	UndvSplt.Spk	Heat	D	Tiller	6.5 cm	8.279	12.382	0.474
QTL19 (Rht-D1)	4D	0	Rht-D1	UndvSplt.Spk	Heat	D	Main stem	9 cm	10.546	13.425	0.599
QTL19 (Rht-D1)	4D	0	Rht-D1	AD.Mat	Tolerance	D	Main stem	9 cm vs. All	46.038	41.943	0.01
QTL19 (Rht-D1)	4D	0	Rht-D1	Ht.Mat	Tolerance	D	Tiller	1.6 cm vs. All	39.294	44.846	0.01
QTL19 (Rht-D1)	4D	0	Rht-D1	UndvSplt.Spk	Tolerance	W	Main stem	3 cm vs. All	10.543	13.422	0.01
QTL19 (Rht-D1)	4D	0	Rht-D1	UndvSplt.Spk	Tolerance	W	Main stem	9 cm vs. All	10.54	13.419	0.01
QTL19 (Rht-D1)	4D	0	Rht-D1	GrNoSplt.1&2.Bot	Control	W	Main stem	All blocks	8.989	16.509	0.0861181
QTL19 (Rht-D1)	4D	0	Rht-D1	GrNoSplt.1&2.Bot	Control	W	Tiller	All blocks	8.905	17.506	0.126436
QTL19 (Rht-D1)	4D	2.9	wsnp_CAP11_c356_280910	GrNoSplt.1&2.Mid	Control	W	Tiller	All blocks	6.699	15.952	0.102
QTL19 (Rht-D1)	4D	2.9	wsnp_CAP11_c356_280910	GrNoSplt.1&2.Top	Control	W	Main stem	All blocks	3.774	9.455	0.091
QTL19 (Rht-D1)	4D	2.9	wsnp_CAP11_c356_280910	GrNoSplt.1&2.Top	Control	W	Tiller	All blocks	5.733	13.59	0.117633
QTL19 (Rht-D1)	4D	0	Rht-D1	GrNoSplt.>2.Bot	Control	W	Main stem	All blocks	5.071	8.589	0.05
QTL19 (Rht-D1)	4D	0	Rht-D1	GrNoSplt.>2.Mid	Control	W	Tiller	All blocks	6.103	15.781	0.044
QTL19 (Rht-D1)	4D	0	Rht-D1	GrNoSplt.>2.Mid	Control	W	Main stem	All blocks	3.847	7.451	0.046
QTL19 (Rht-D1)	4D	0	Rht-D1	GrNoSplt.>2.Top	Control	W	Tiller	All blocks	10.877	23.831	0.0495
QTL19 (Rht-D1)	4D	0	Rht-D1	GrNoSplt.1&2.Bot	Heat	W	Tiller	1.6 cm	6.813	10.674	0.200443
QTL19 (Rht-D1)	4D	0	Rht-D1	GrNoSplt.1&2.Bot	Heat	W	Main stem	3 cm	8.569	15.146	0.20065
QTL19 (Rht-D1)	4D	2.9	wsnp_CAP11_c356_280910	GrNoSplt.1&2.Mid	Heat	W	Tiller	1.6 cm	6.699	15.952	0.124
QTL19 (Rht-D1)	4D	7.95	wsnp_Ex_rep_c107564_91144523	GrNoSplt.1&2.Top	Heat	D	Main stem	9 cm	4.933	9.047	0.159
QTL19 (Rht-D1)	4D	0	Rht-D1	GrNoSplt.>2.Bot	Heat	W	Main stem	3 cm	4.743	7.672	0.038
QTL19 (Rht-D1)	4D	2.9	wsnp_CAP11_c356_280910	GrNoSplt.>2.Mid	Heat	W	Tiller	1.6 cm	5.963	15.352	0.056
QTL19 (Rht-D1)	4D	0	Rht-D1	GrNoSplt.>2.Top	Heat	W	Tiller	1.6 cm	7.794	16.587	0.0387
QTL19 (Rht-D1)	4D	2.9	wsnp_CAP11_c356_280910	GrNoSplt.1&2.Mid	Tolerance	W	Tiller	1.6 cm vs. All	6.441	15.327	0.0716399
QTL19 (Rht-D1)	4D	0	Rht-D1	GrNoSplt.1&2.Top	Tolerance	D	Main stem	9 cm vs. All	6.806	12.426	0.183
QTL19 (Rht-D1)	4D	0	Rht-D1	GrNoSplt.>2.Mid	Tolerance	W	Tiller	1.6 cm vs. All	5.899	15.241	0.01
QTL21	5A2	143.13	wsnp_Ex_rep_c67394_65974276	AwnL.Mat	Heat	D	Main stem	3 cm	3.695	7.38	0.129
QTL21	5A2	143.13	wsnp_Ex_rep_c67394_65974276	AwnL.Mat	Heat	D	Main stem	9 cm	3.838	7.674	0.141
QTL23	5B2	15.65	wsnp_Ra_c30792_40014791	SpkL.Mat	Control	D	Main stem	All blocks	5.084	10.424	0.162
QTL23	5B2	15.65	wsnp_Ra_c30792_40014791	SpkL.Mat	Heat	D	Main stem	3 cm	2.908	6.178	0.131
QTL23	5B2	15.65	wsnp_Ra_c30792_40014791	SpkL.Mat	Heat	D	Main stem	9 cm	5.224	10.757	0.156
QTL40	5D1	0	wsnp_Ex_c11055_17928166	AwnEm.PreH	Heat	W	Tiller	6.5 cm	3.862	40.784	0.769
QTL41	5D2	40.23	wsnp_JD_c12424_12667585	AwnL.Mat	Tolerance	W	Main stem	3 cm vs. All	3.513	11.324	0.012
QTL25	6A	66.03	wsnp_Ex_c1104_2118684	AwnL.Mat	Control	D	Main stem	All blocks	3.756	7.852	0.162
QTL25	6A	69.95	wsnp_JD_c10969_11530496	Ht.Mat	Control	D	Main stem	All blocks	4.419	0.769	2.009
QTL25	6A	74.67	wsnp_CAP8_c5350_2554478	UndvSplt.Spk	Control	W	Main stem	All blocks	4.137	4.511	0.381
QTL25	6A	87.71	wsnp_Ex_c6870_11844501	UndvSplt.Spk	Control	W	Tiller	All blocks	3.749	6.289	0.39
QTL25	6A	74.67	wsnp_CAP8_c5350_2554478	AD.Mat	Heat	D	Main stem	3 cm	3.885	1.896	0.424
QTL25	6A	69.95	wsnp_JD_c10969_11530496	Ht.Mat	Heat	D	Main stem	3 cm	4.8	0.876	1.778
QTL25	6A	70.74	wsnp_JD_rep_c62949_40140212	Ht.Mat	Heat	D	Main stem	9 cm	5.664	0.809	1.676
QTL25	6A	66.03	wsnp_Ex_c1104_2118684	AwnL.Mat	Heat	D	Tiller	6.5 cm	3.895	7.685	0.133
QTL25	6A	66.03	wsnp_Ex_c1104_2118684	AwnL.Mat	Heat	D	Tiller	1.6 cm	3.798	8.118	0.136
QTL25	6A	66.03	wsnp_Ex_c1104_2118684	AwnL.Mat	Heat	D	Main stem	3 cm	4.415	8.713	0.14
QTL25	6A	66.03	wsnp_Ex_c1104_2118684	AwnL.Mat	Heat	D	Main stem	9 cm	4.334	8.46	0.148
QTL25	6A	74.67	wsnp_CAP8_c5350_2554478	UndvSplt.Spk	Heat	W	Main stem	3 cm	4.137	4.511	0.21
QTL25	6A	74.67	wsnp_CAP8_c5350_2554478	UndvSplt.Spk	Heat	W	Main stem	9 cm	4.137	4.511	0.347
QTL25	6A	74.67	wsnp_CAP8_c5350_2554478	UndvSplt.Spk	Tolerance	D	Main stem	3 cm vs. All	4.14	4.515	0.0678519
QTL25	6A	74.67	wsnp_CAP8_c5350_2554478	UndvSplt.Spk	Tolerance	D	Main stem	9 cm vs. All	4.136	4.511	0.0100209
QTL42	6D2	0	wsnp_BQ161779D_Ta_2_1	AD.Mat	Heat	D	Main stem	3 cm	3.856	1.859	0.42
QTL28	7A2	33.74	wsnp_Ex_c2268_4251636	AD.Mat	Control	D	Main stem	All blocks	5.803	3.04	0.818
QTL28	7A2	33.74	wsnp_Ex_c2268_4251636	Ht.Mat	Control	D	Main stem	All blocks	7.358	2.006	3.244
QTL28	7A2	24.33	wsnp_Ku_c139_279238	AD.Mat	Heat	D	Main stem	3 cm	5.306	3.848	0.604
QTL28	7A2	33.74	wsnp_Ex_c2268_4251636	AD.Mat	Heat	D	Main stem	9 cm	5.803	3.04	0.474
QTL28	7A2	24.33	wsnp_Ku_c139_279238	Ht.Mat	Heat	D	Main stem	9 cm	6.849	1.433	2.231
QTL28	7A2	33.74	wsnp_Ex_c2268_4251636	AD.Mat	Tolerance	W	Main stem	9 cm vs. All	5.799	3.038	0.01
QTL43	7A2	66.97	wsnp_Ex_c12102_19361467	GrNoSplt.1&2.Mid	Heat	W	Main stem	9 cm	3.88	7.062	0.140542
QTL43	7A2	66.97	wsnp_Ex_c12102_19361467	GrNoSplt.1&2.Top	Heat	W	Main stem	9 cm	3.621	6.193	0.132
QTL43	7A2	66.97	wsnp_Ex_c12102_19361467	GrNoSplt.1&2.Mid	Tolerance	W	Main stem	9 cm vs. All	3.472	6.634	0.118784
QTL43	7A2	43.15	wsnp_Ex_c2268_4251636	GrNoSplt.1&2.Top	Tolerance	W	Main stem	9 cm vs. All	4.003	6.589	0.136
QTL29	7B	34.87	wsnp_Ex_c24376_33619527	AwnL.Mat	Control	D	Tiller	All blocks	4.886	18.907	0.251
QTL29	7B	44.32	wsnp_Ex_c24376_33619527	AwnL.Mat	Control	D	Main stem	All blocks	4.987	11.389	0.195
QTL29	7B	15.98	wsnp_JD_c1285_1848292	Day.ADtoAnth	Control	D	Main stem	Block 1&3	5.234	20.364	0.758
QTL29	7B	25.43	wsnp_JD_c1285_1848292/wsnp_Ex_c24376_33619527	Day.ADtoAnth	Heat	D	Main stem	9 cm	2.592	6.999	0.278
QTL29	7B	56.94	wsnp_CAP7_c90_52035	Day.ADtoAnth	Heat	D	Main stem	3 cm	5.888	15.748	0.259
QTL29	7B	44.32	wsnp_Ex_c24376_33619527	AwnL.Mat	Heat	D	Main stem	3 cm	4.91	10.252	0.152
QTL29	7B	44.32	wsnp_Ex_c24376_33619527	AwnL.Mat	Heat	D	Main stem	9 cm	5.04	10.506	0.165
QTL29	7B	45.06	wsnp_Ra_c1654_3265291	AwnL.Mat	Heat	D	Tiller	1.6 cm	7.027	17.642	0.201
QTL29	7B	45.06	wsnp_Ra_c1654_3265291	AwnL.Mat	Heat	D	Tiller	6.5 cm	7.867	18.608	0.208
QTL29	7B	56.94	wsnp_CAP7_c90_52035	Day.ADtoAnth	Tolerance	D	Main stem	3 cm vs. Block 1&3	6.94	18.782	0.791
QTL29	7B	45.8	wsnp_Ex_rep_c68815_67687712	AwnL.Mat	Tolerance	D	Tiller	6.5 cm vs. All	3.656	9.446	0.045
QTL44	7B	79.85	wsnp_JD_c2701_3626787	GrNoSplt.1&2.Bot	Heat	W	Main stem	9 cm	3.235	4.628	0.131508
QTL45	7B	155.6	wsnp_Ex_c10014_16477392	GrNoSplt.1&2.Bot	Heat	D	Tiller	6.5 cm	4.02	6.783	0.0863144
QTL45	7B	155.6	wsnp_Ex_c10014_16477392	GrNoSplt.1&2.Bot	Heat	D	Tiller	1.6 cm	4.439	6.396	0.102282
